# Supplementary material for: A new istiodactylid pterosaur, Lingyuanopterus camposi gen. et sp. nov., from the Jiufotang Formation of western Liaoning, China
Source: PeerJ. 2022 Jul 26;10:e13819. doi: 10.7717/peerj.13819 (PMC9336611; doi:10.7717/peerj.13819)
Supplement: Supplemental Information 2 [file peerj-10-13819-s002.tnt]

xread
180 80
Ornithosuchus_woodwardi 0000002000100000000001000000-?0000------0????0100---000000000000--0-000000----00?0-----00?0000--0000--00000????000000000000-10000?00000000000000000000000000000000000000000000000000
Herrerasaurus_ischigualastensis 0000100000000000000001000000-?0000------0????0100---000000000000--0-000000----00?0-----0000000--0000--00000????000000000000-10000000000000000000000000000000000000000000000000000020
Scleromochlus_taylori 0000100000000000000?2?00?000-?0000------0????0100---00001?020??0--0-00????????0??0-----000?00???0000--0000???????0??00?00?0-00??00?00???00??0000??0?000???00??0???00???00?00000000??
Anurognathus_ammoni 0000001000000001001021000000-?0100------0????0110---000110010??0--0-000000----0??0-----0100000--0000--00000????000000010100-100000000???0???01000?0???0??0110?1000000??10011222?0011
Rhamphorhynchus_muensteri 1100100001100111000000120000-?0000------0????0100---000000021000--0-000000----00?0-----1001220--0100--00001????000000010000-100000000000000000100000100011110020001100?1001222221012
Darwinopterus_linglongtaensis 10110000011??????00?001?0000-?00012000000????00-1010100010021?00--0-00?00?????0??0-----???1?????00?0--00000????000000012000-0000?0000???101?001?0?00?000?1110?100?110??1003111111022
Darwinopterus_robustodens 101100?0?11??????00?001?0000-?00012000000????00-1010?00010021?00--0-00?00?????0??0-----???1?????00?0--00000????000000012000-0000?0000???1???001?0?00??0??111??100?110??100311111102?
Kunpengopterus_sinensis 101110000?1131011000001100?0--0000------0----00-1000100010021??0--0-00?0??????0??0-----?0?1210--0010--?0000000?000000012000-0000?000000010100010000?1000?1110010??110??1002111121022
Pterodactylus_antiquus 10100000011??0???00000100000-?0000------0????00-1001000010031?00--0-10?000----0??0-----???1200--0000--00000????000000012000-1000000000002110010000001000121100500?2100?1003122222020
Nyctosaurus_gracilis 1010100001101001?00010220000-?0000------0????00-?????00011021100--1200?000----0??0-----101132---0000--140--????--0--0010000--------0011?110111000?00100013110130?03111221232222?20??
Muzquizopteryx_coahuilensis ?01010?0011???????0??0?????????00???????0????00-?????0001?021?00--1200???????????0-----????????????0???40--??????0??0010000--------?0???11011????1????????11??30???11??21????????1??
Pteranodon_longiceps 1010002001113023100010220000-?0000------0????00-112?0000110231012311001000----0??0-----101132---0000--040--????--0--0010000--------0011111011101110120001211014111311122023222232020
Tethydraco_regalis ???????????????????????????????????????????????????????????????????????????????????----?????????????????????????????????????????????????????????????????????014111??????????????????
Dsungaripterus_weii 1010000011104102100000120000-?10011100000????10-?---00001002110122110111010-??0??0-----1011220--0000--1110-????--0--0110000--000000001111100110?000???0?2210??5?0031001??131222?2120
Noripterus_parvus 10100000111??????00000120000-?10011100000????10-?---000010021?01221101?10?????0??0-----?0?1220--0000--?110-????--0--0110000--00000000?11??0??????????????????????0??0?1?????????????
Keresdrakon_vilsoni 1010?????????????000???20000--00?1???000?----000?????????????????????????0----0?-0-----???1220--000100?40-----?--0--0010000--------00?111100??????002001????0152????????????????????
Tupuxuara_leonardii 1011002023105102100000120000-?00013400000????00-?????00110022101271101100111??0??0-----101132---000113140--????--0--0010000--------0011111001???00002001?21001520131001?01313???2???
Thalassodromeus_sethi 10110020231?6102100000120000-?00013400000????00-1110000110022101271101100111??0??0-----1011?2---000113140--????--0--0010000--------00???????????????????????????????????????????????
Aymberedactylus_cearensis ?????????????????000???2?1?????????????????????????????????????????????????????????----???122---00011?140--????--0???010000--------0????????????????????????????????????????????????
Tupandactylus_imperator 10110020231??????10?211201?0-?00013310000????00-??????0110?22?01221101???????????0-----???122-??100112?40--????--0--0010000--------00???????????????????????????????????????????????
Caiuajara_dobruski 10110020231??????10021120110-?0001331000?????00-???????1?00220?12211011010----1??0-----??1122---100112140--????--0--0010000--------00?1111000?0?00002?01?21?11520?31??120???????????
Europejara_olcadesorum ??????2??31???????0?????0????????????????????0?????????????220?12???0??????????????----1?112?---100112?40--????--0??0010000--------00???????????????????????????????????????????????
Tapejara_wellnhoferi 1011002023102????10021120110-?00013300000????00-?????101100220012211011010----1??0-----101122---100112140--????--0--0010000--------00?1111000?0?00002001?2101152003100120?31????2120
Sinopterus_dongi 10110020231??????10020120110-?00013300001????00-1100010110022?11211101?0??????1??0-----???122---100110140--????--0--0010000--------00?1?11000???0000200??211?152??310??20?31222321??
Huaxiapterus_corollatus 101??????????????1002?1201?0-?00013301001????00-??????????0???????????????????1??0-----???1?2-??100110?40--????--0--0010000--------00?1?11??0???000???0??211??5???3???????31322321??
Huaxiapterus_benxiensis 10110020231??????10?2?1201?0-?00013301001????00-???????110022??1211101????????1??0-----???122-??100110?40--????--0--0010000--------00?1?11??0????????????2????????3????20?31222?2120
Eopteranodon_lii 101??0??2????????10?2?12?110-?00013300??1????00-???????????????????????????????????----???1?2-??0001???40--????--0??0010000--------00????????????????????21???5???2???????3?222?2???
Chaoyangopterus_zhangi 101??1???????????00?101200?0-?00????0000?????00-???????????????1??????????????0??0-----???1?2-??0000--?40--????--0??0010000--------00?102110????000???10?200??????310??20?31322?21?0
Shenzhoupterus_chaoyangensis 10100120231??????00?101200?0-?00115500000????00-?????0??2???2?01241101????????0??0-----???122-??0000--?40--????--0??0010000--------00?1021??????0?0???1??200??5???310?????31222321??
Jidapterus_edentus_ 101??????????????0001?120000-?001???00--?????00-?????????????????????????????????0-----???132---0000--140--????--0--0010000--------00?1?2110??????0???1??200??5?0?310?????3122232120
Quetzalcoatlus_sp. 101000202????????00000120000-?00014?00--?????00-0---000010??210?????????00----0??0-----10?132---0000--140--????--0--0010000--------0011031221?0?00002010?20?015200310?1???41322?2?20
Zhejiangopterus_linhaiensis 101000202?1??????00?00120000-?0000------0????00-0---0000100?2?00--0-01??0?????0??0-----???1?2-??0000--?40--????--0--0010000--------001??31221?0?000???10?200??5???310??20?413???2???
Azhdarcho_lancicollis ?????????????????00????2??0???0?????0?--??????0-?????????????1??????????0????????0-----??????-????0????40--??????0??0010000--------0011031221???????????????015?0???????????????????
Ikrandraco_avatar 101000000110????100?00110000--0000------0----00-11001?01000311?0--0-00?0010-??0??0-----1011200??001112?0000?0??000??0010010-1000100?01111101?????????????2????41??221?2201??2???????
Lonchodraco_giganteus 1????????????????000???1?000--0??????????----???????????????????????????010-????00-----???1?00?0?011?0???00000?000000012010-100010010???????????????????????????????????????????????
Lonchodectes_compressirostris 1?????????????????00?0????00--???0------?----???????????????????????????010-010????????1???????????????0?????????0???0???1???????001????????????????????????????????????????????????
Haopterus_gracilis 1010?????????????0000?110000--0000------?----00-?????0??????????????????????????-0-----??11210???010--02000?0??000000011010-100010000???11??????111?1?0?22???04???2?1?????3?222???20
Linlongopterus_jennyae 101000?00?1??????00?0?110000--0?00------0----00-?????????????????????????????????0-----???1110??00?0--??000?0??01000?011010-10100?000???????????????????????????????????????????????
Mimodactylus_libanensis ???????????030???001???1?000--000???????????????????????????????????????010-110000-----1011110??0010--??000000?000000011010-101010000???????0?00111?1?002211??4???2211?20132222221??
Hongshanopterus_lacustris ???????????03011000???11?000--0?????0?--?----0???????????????1??????00??010-?00000-----101?????????????20000????00000010020-000010?001?11101????????????????????????????????????????
Nurhachius_luei 101100201310?????000011100???-0000------0----00-?????0?11?032?00--??00?0?11??10?010----???1210100010--?2000000?000000010020-001110000?11?101????????????????????????????????????????
Nurhachius_ignaciobritoi 1011002?1?1??????00000110000--0000------0----00-?????01121032100--0-0000011??10?-1?----?0?1210000010--?3000?-??000000010020-00111000011111011???111020002211?041??221?2??131222?21??
Lingyuanopterus_camposi 101100011110?????00000110000--0000------0----00-1100?01121133100--0-00???11??10??10----???111010001????3000?0??000000010021000001000011?????????????????????????????????????????????
Luchibang_xingzhe 101??????????????00100?00000--0000------0----00-??????????????????????????????0???????????1110?000?????3000?0??000000010020-000010000?1?11????????102000?201??40??31??????2122222120
Istiodactylus_latidens 10110001111??????00101000000--0000------0----00-1110?011211330?0--0-001?0111??0?-0-----?0111000?0010--?3000000?0000000100211000010000?111?011???111020002?1?10411??2112?????????????
Istiodactylus_sinensis 10110001111??????00?01000000--0000------0----00-?????011211330?0--0-00?0011???0?-0-----???11?0??0010--?3000?0??00000001002110000100001??11??1???1?1???0??21???4???221????131222??1??
Liaoxipterus_brachyognathus ??????????????????01???0??????????????????????????????????????????????????????????????????1100??00?????3?00????00000?010020-000010?0????????????????????????????????????????????????
Zhenyuanopterus_longirostris 10100020111??????00?002?00?0-?00014?00000----00-1?00?0?101?22??0--1000?0??????0??0-----???13????0000--?0012000?000?00010100-2100?0000?11110111001?1??????211??41??22????0?3122222120
Boreopterus_giganticus 10101020111??????00?002?00?0-?0000------0----?0-??????110??32?????????????????0??0-----???1?????0000--?0012000?000?00010100-2100??000???????????????????????????????????????????????
Boreopterus_cuiae 1010??20?????????00?002?00?0-?0000------0----0??????????0??32?????????????????0??0-----???13???0000??-?0012000?000?000?0100-2100?0000???????????????????????????????????????????????
Ornithocheirus_simus 10????????????????00???00000--0???????????0?????????????????????????????0??????000-----??????????????????0?0000?1?000010000-?1??010?0???????????????????????????????????????????????
Targaryendraco_wiedenrothi ??????????????????01????????????????????????????????????????????????????????????????????????01110010--00???????11?00?010000-?1000100????????????????????????????????????????????????
Aussiedraco_molnari ??????????????????01??????????????????????????????????????????????????????????????????????1?0111?000--?0???????11?00?0???????????100????????????????????????????????????????????????
Barbosania_gracilirostris 1010?0??0????????001001000?0--0000------0----00-1????0?????21??0----00?0?????????1000?0???120??10000--?0011000?111000010000-210001000???????1???1?1???00?21???41??22???201??????2???
Cimoliopterus_cuvieri 1?????????????????01???01000--0??1?20000?0000???????????????????????????010-00?00100000????????????????0???0000?1?1100???????????1000???????????????????????????????????????????????
Cimoliopterus_dunni 1?????????????????01???01000-?0??1?20000????0???????????????????????????010-00?0?1??0?0????????????????0??????0?1?1100???????????1000???????????????????????????????????????????????
Aetodactylus_halli ??????????????????01?????????????0------??????????????????????????????????????????????????12010000?0--00???????01011?000000-?1???100????????????????????????????????????????????????
Camposipterus_nasutus 1?????????????????01???01000--0??0------????????????????????????????????010-00?00100000????????????????0???0000?101100???????????1000???????????????????????????????????????????????
Hamipterus_tianshanensis_ 101000200?1011011000001000010100012100110000000-?????001010321?0--0-0010010-000001000001011200200010--100110000011000010000-2100010001111101????1?????00????10410022?12?0???????????
Iberodactylus_andreui ??????????????????00???00001010??1?10011?0000???????????????????????????010-00?00100000????????????????0???000??1?000010000-?1??010?0???????????????????????????????????????????????
Anhanguera_AMNH_22555 1010102001101001100010100001?100010200000?00100-110010101102210100100010010-10000100000101??????00?1?10001?0010?11001010000-21??010001111101?1??21112100????104110?21?2??1??????????
Anhanguera_blittersdorffi 10101020011010011000101000010100010200000000100-?????0101103210100100010010-10000100000101???????00101?001?001??11001010000-210001000???????????????????????????????????????????????
Anhanguera_piscator 10101020011?1????000101000010100010200000000100-1100101011022101001000100?????0?0100000101120???000101000110010011001010000-2100010001111101?10121112100221110411022112??1??????2120
Liaoningopterus_gui 101?0?20011???????0????000010?00?1020000?000???????????0110?21??????????010-??0??100000?????0?????01010001100??011001010000-210001000111?1??????????????????????????????????????????
Maaradactylus_kellneri 101?0?20111???????00?0?000010100?1020000?1001?0?1??????0110321?1????????010-10000100000?????0??????101000110010?11001010000-2100010?0???????????????????????????????????????????????
Cearadactylus_atrox 10100??01?101????0?0101000010100?1020000????1?????00??1011?321??????????010-1000010000010?1200200000--000110010011001010000-2100010?0???????????????????????????????????????????????
Ludodactylus_sibbicki 101000000110?????00?1010000???0000------0----00-1100101001031101161100?0010-?00??100000??1120??1000101?0011?0?0011001010000-210001001???????????????????????????????????????????????
Guidraco_venator 10?00000011??????00?1010000???0000------0----00-?????0?0010311?1161100?00?????0??100?0??0?120???000?--?0011?0??011001010000-210001001?1111??????????????????????????????????????????
Caulkicephalus_trimicrodon 10????0?0?????????001??00001?10??102000000?01??????????????????11611????010-1??00100000?0??????????????00???010?110010???0???????10?????????????????????????????????????????????????
Thapunngaka_shawi ??????????????????0???????????????????????????????????????????????????????????????????????1?00--??01?1?0???????0110000???????????110????????????????????????????????????????????????
Ferrodraco_lentoni 1?????????????????00???000010000?102000001000???????????????????????????0110?0000100000???1?00000001?1?0??00000011000010000-110001100???????????????????????????????????????????????
Mythunga_camara 101???????????????0???????????????????????????????????????????????????????????????????????1????????????0?????????????010000-?100?110????????????????????????????????????????????????
Tropeognathus_mesembrinus 10100020011010011000?01000010000010200000100000-?????01001032101001000100110010001000001011100000001010001?000001?000010000-110001000?1111011????11???002???????10?211??????????????
Siroccopteryx_moroccensis ??????????????????00???00001000??1??0000?1000???????????????????????????0110?1?00110000????????????????0??00000?11000010000-1?0001000???????????????????????????????????????????????
Aerodraco_sedgwickii ??????????????????0????00001210?????0000??00????????????????????????????010-?0?00110000????????????????????0111?110000???????????1000???????????????????????????????????????????????
Coloborhynchus_clavirostris ??????????????????00???00001210?????0000?1000???????????????????????????010-?0?00110000????????????????0???1111?110000??00???????1000???????????????????????????????????????????????
Uktenadactylus_wadleighi ??????????????????00???00001210?????0000?0110???????????????????????????010-?0?01110001????????????????0???1111?110000??00???????1000???????????????????????????????????????????????
Uktenadactylus_rodriguesae ??????????????????0????00?012?0????????0????0???????????????????????????????????1110001???????????????????????1???0??0????????????00????????????????????????????????????????????????
Nicorhynchus_capito ??????????????????0????00??12?0???????00?0110????????????????????????????10-???1011111?????????????????????1111???0??0???????????100????????????????????????????????????????????????
Nicorhynchus_fluviferox ??????????????????0????00??12?0???????00?11?0??????????????????????????????????10111110????????????????????1??1???0??0?????????????0????????????????????????????????????????????????
;

cnames
{0 External_naris_(or_nasoantorbital_fenestra),_position_relative_to_the_premaxilla_ main_part_dorsal_to_the_ventral_margin_of_the_premaxilla main_part_displaced_posterior_to_the_premaxilla;
{1 External_naris,_dorsoventrally_compressed absent present;
{2 External_naris_and_antorbital_fenestra,_configuration_ separated confluent,_forming_a_nasoantorbital_fenestra;
{3 External_naris_and_antorbital_fenestra_(or_nasoantorbital_fenestra),_ventral_margin_length_relative_the_skull_length shorter_than_40%_of_the_skull_length_ longer_than_40%_of_the_skull_length;
{4 Antorbital_(or_nasoantorbital)_fenestra,_posterior_margin,_shape_ straight_ concave_;
{5 Nasoantorbital_(or_antorbital)_fenestra_extending_dorsal_to_the_orbit_ absent present;
{6 Orbit,_shape_ subcircular quadrangular_(broad_base) piriform_(dorsoventrally_elongated)_;
{7 Ventral_margin_of_the_orbit closed open;
{8 Orbit,_position middle_of_the_skull,_with_the_ventral_margin_of_the_orbit_below_the_middle_of_the_antorbital_(or_nasoantorbital)_fenestra_and_the_dorsal_margin_of_the_orbit_above_the_dorsal_margin_of_the_antorbital_(or_nasoantorbital)_fenestra high_in_the_skull,_with_the_dorsal_margin_of_the_orbit_surpassing_the_level_of_the_nasoantorbital_fenestra low_in_the_skull,_with_the_entire_orbit_lower_than_the_dorsal_margin_of_the_antorbital_(or_nasoantorbital)_fenestra;
{9 Lower_temporal_fenestra,_shape comparatively_broad,_with_extensive_subhorizontal_ventral_margin piriform,_with_dorsal_portion_wider_than_ventral__ piriform,_with_ventral_portion_wider_than_dorsal_ reduced_(slit-like);
{10 Lower_temporal_fenestra,_position_relative_to_orbit posterior_to_orbit reaches_under_posterior_margin_of_orbit;
{11 Choanae,_separation separated_by_vomer confluent;
{12 Postpalatine_fenestra,_shape quadrangular/subtriangular oval egg-shaped elongated_egg-shaped_ kite-shaped,_rounded_margin elliptical reduced,_slit-like;
{13 Secondary_subtemporal_fenestra absent present;
{14 Interpterygoid_fenestra,_size smaller_than_subtemporal_fenestra larger_than_subtemporal_fenestra_ extremely_reduced;
{15 Interpterygoid_fenestra,_shape compressed_laterally broad,_longer_than_wide compressed_anteroposteriorly,_wider_than_long round;
{16 Pterygoid_fenestra absent_ present;
{17 Upper_and_lower_jaw,_marked_gap_during_occlusion absent_ present;
{18 Upper_and_lower_jaw,_shape laterally_compressed_ comparatively_broad_;
{19 Upper_and_lower_jaw,_anterior_half,_margins_in_occlusal_view continuous_taper subparallel;
{20 Skull,_main_part_of_dorsal_margin,_curvature_excluding_cranial_crest nearly_straight concave_ convex;
{21 Skull,_height,_exclusive_of_cranial_crests under_25%_jaw_length over;
{22 Length_of_the_rostrum_(pm-naof)_relative_to_the_skull_length_(pm-sq) reduced,_under_20%_ elongated,_between_20_and_50% extremely_elongated_(more_than_half_of_skull_length);
{23 Rostrum,_anterior_end,_shape blunt pointed sharp_tip;
{24 Rostrum,_anterior_end,_small_blunt_anterior_projection_above_first_teeth_pair;
{25 Rostral_end_of_premaxillae/maxillae_downturned absent_ present_;
{26 Rostrum,_distinct_concavity_on_occlusal_surface absent present;
{27 Premaxilla,_anterior_expansion;
{28 Premaxilla,_anterior_expansion,_lateral_margins rounded straight,_subparallel;
{29 Premaxilla,_anterior_expansion,_width_relative_to_post-rosette_width Under_130% Between_130%_and_140% Over_140%;
{30 Premaxillae,_anterior_end_rodlike absent present;
{31 Premaxillary_process_separating_the_external_nares,_thickness_ wide narrow_;
{32 Premaxilla,_posterodorsal_margin_of_nasoantorbital_fenestra_(including_nasal),_width_ wide thin;
{33 Premaxillary_sagittal_crest;
{34 Premaxillary_sagittal_crest_position confined_to_the_anterior_portion_of_the_skull_ starting_anterior_to_the_anterior_margin_of_the_nasoantorbital_fenestra,_extending_beyond_occipital_region starting_at_about_the_anterior_margin_of_the_nasoantorbital_fenestra,_reaching_the_skull_roof_above_the_orbit_but_not_extending_over_the_occipital_region starting_close_or_at_the_anterior_portion_of_the_skull_and_extended_over_the_occipital_region starting_at_the_posterior_half_of_the_nasoantorbital_fenestra starting_at_the_middle_part_of_the_nasoantorbital_fenestra_and_extended_over_the_occipital_region absent;
{35 Premaxillary_sagittal_crest,_shape striated,_low_with_a_nearly_straight_dorsal_margin striated,_high_with_a_nearly_straight_dorsal_margin round_dorsal_margin,_bladeshaped smooth,_expanded_anteriorly_and_forming_a_low_rod-like_extension_posteriorly smooth,_starting_low_anteriorly_and_very_expanded_posteriorly striated,_low,_convex_dorsal_margin;
{36 Premaxillary_crest,_elongated_dorsal_premaxillary_spike-like_projection_ absent_ present_;
{37 Premaxillary_crest,_distinct_expansion_on_the_anterior_part_ absent present;
{38 Premaxillary_crest,_concentric_striae_on_the_anterior_region;
{39 Premaxillary_crest,_anterior_expansion_of_the_anterior_margin;
{40 Premaxilla,_posterior_dorsal_process,_curved_upward absent present;
{41 Premaxillary_blade-like_crest,_position posterior_to_rostral_tip at_rostral_tip;
{42 Premaxillary_blade-likecrest,_dorsal_margin_of_rostrum_connecting_to_crest_(REESCREVER) round/keeled broad,_flat/grooved;
{43 Premaxillary_blade-like_crest,_anterior_margin_of_crest_strongly_concave absent present;
{44 Premaxillary_blade-like_crest,_anterior_base_thickness;
{45 Maxilla,_posterior_ventral_expansion_ absent_ present_;
{46 Maxilla-nasal_contact;
{47 Maxilla-nasal_contact,_broadness broad narrow absent;
{48 Nasal_descending_process;
{49 Nasal_descending_process,_position_ placed_laterally placed_medially absent;
{50 Nasal_descending_process,_length_ long_(almost_reaching_the__ventral_margin_of_the_skull) short knob-like_(extremely_reduced);
{51 Nasal_descending_process,_orientation_ inclined_anteriorly subvertical absent;
{52 Nasal_descending_process,_lateral_foramen_ absent_ present_;
{53 Lacrimal,_extensive_fenestration absent_ present_;
{54 Lacrimal,_orbital_process_ absent_ present_;
{55 Jugal,_lacrimal_process_base,_width_ broad narrow;
{56 Jugal,_lacrimal_process,_inclination_ inclined_anteriorly subvertical inclined_posteriorly;
{57 Jugal,_presence_of_pronounced_ridge_on_the_lateral_side absent present;
{58 Jugal,_posterior_process,_orbital_process absent present;
{59 Quadrate,_inclination_relative_to_ventral_margin_of_skull_ anteriorly subvertical inclined_about_120°_posteriorlyned_about_120°_backwards_ inclined_about_150°_posteriorly;
{60 Cranio-mandibular_articulation,_position_relative_to_orbit_ _posterior_to_posterior_margin_of_orbit under_center_of_orbit_ under_anterior_margin_of_the_orbit anterior_to_anterior_margin_of_orbit;
{61 Helical_jaw_joint absent_ present_;
{62 Frontal,_anterior_portion_rugose absent present;
{63 Frontal,_ossified_crest;
{64 Frontal,_ossified_crest,_position_ confined_to_posterior_end_of_skull starting_above_orbit starting_on__posterior_half_of_nasoantorbital_fenestra;
{65 Frontal,_ossified_crest,_shape low,_blunt short._spike-like,_dorsally_deflected spike-like,_directed_posteriorly narrow,_broad,_directed_posteriorly low,_broad_base,_fans-shaped high,_broad_base,_crown-shaped high,_broad_base,_casqued-shaped high,_broad,_directed_posteriorly,_at_least_doubling_shight_of_skull_above_orbit absent;
{66 Parietal,_ossified_crest;
{67 Parietal,_ossified_crest,_shape_ blunt_ constituting_the_base_of_the_posterior_portion_of_the_cranial_crest expanded,_with_rounded_margin;
{68 Posterior_region_of_the_skull_rounded_with_the_squamosal_displaced_ventrally absent_ present_;
{69 Supraoccipital does_not_extend_backwards_ extends_backwards_;
{70 Supraoccipital,_foramen_ absent_ present_;
{71 Paroccipital_processes,_expanded_distal_ends_ absent_ present_;
{72 Foraminae_piercing_the_anterior_portion_of_the_palate,_numerous absent present;
{73 Palatal_ridge: absent present
{74 Palatal_ridge,_development: low more_developed_posteriorly
{75 Palatal_ridge,_well_developed_posteriorly: tapering_anteriorly restricted_posteriorly)
{76 Palate,_palatal_ridge,_reducing_posteriorly absent present;
{77 Palate,_palatal_ridge,_position anterior_to_fifth_tooth_position posterior_to_fifth_tooth_position;
{78 Palate,_slight_expansion_close_to_the_anterior_margin_of_the_nasoantorbital_(or_naris_+_antorbital)_fenestra absent present;
{79 Palate,_depression_posterior_to_second_tooth;
{80 Palate,_bulbous_projection_between_the_second_alveolar_pair absent present;
{81 Palatal_tip,_dorsal_deflection absent present,_with_first_alveoli_pair_not_surpassing_second_one present,_with_first_alveoli_pair_surpassing_second_one;
{82 Palatal_tip,_dorsal_deflection,_angle_relative_to_remaining_palatal_plane under_90° 90°;
{83 Deltoid_facet,_height_relative_to_width height_subequal_to_or_lower_than_width higher_than_wide;
{84 Deltoid_facet,_dorsolateral_edges smooth anterior_ridges;
{85 Deltoid_facet,_anteroventral_depression_reaching_ventral_palatal_surface absent present;
{86 Deltoid_facet,_round_depression_above_first_pair_of_alveoli absent present;
{87 Maxilla_and_internal_naris,_contact_ absent_ present_;
{88 Palatines,_shape_ broad thin_bars;
{89 Basisphenoid_body,_length_ shorter_than_wide longer_than_wide;
{90 Mandibular_rostral_end,_opposing_dentaries_ unfused fused;
{91 Mandibular_rostral_end,_extension_of_the_contact_surface_of_opposing_dentaries_ short,_limited_to_the_tip short,_extended_posteriorly_less_than_30%_of_mandible_length long,_up_to_55%_the_mandible_length long,_extended_over_55%_of_mandible_length;
{92 Mandibular_rostral_end,_shape rounded pointed sharp_tip;
{93 Dentary_symphysis,_laterolateral_compression_relative_to_alveolar_diameter over_3_times_alveolar_diameter subequal_to_3_times_alveolar_diameter;
{94 Dentary_symphysis,_occlusal_groove,_anterior_extension posterior_to_second_tooth_pair reaching_first_tooth_pair,_but_not_the_rostral_tip reaching_rostral_tip;
{95 Dentary_symphysis,_rims_of_occlusal_groove,_lateral_view,_dorsal_heigth level_with_alveolar_borders conspicuously_raised_above_alveolar_level;
{96 Dentary,_dorsal_margin,_distinct_posterior_eminence_close_to_the_separation_of_mandibular_rami absent present;
{97 Dentary,_tip,_projected_anteriorly absent_ present_;
{98 Dentary,_tip,_odontoid_process;
{99 Dentary_ossified_sagittal_crest;
{100 Dentary_ossified_sagittal_crest,_position_ confined_to_the_anterior_third_of_the_lower_jaw extinding_close_to_the_middle_portion_of_the_lower_jaw;
{101 Dentary_ossified_sagittal_crest,_shape_ shallow blade-like deep,_broad_in_lateral_view elongated_ridge absent;
{102 Dentary,_posteroventral_fossa absent present;
{103 Teeth,_position_and_presence present,_evenly_distributed_along_the_jaws_ teeth_absent_from_the_anterior_portion_of_the_jaws_ confined_to_the_anterior_half_of_the_jaws confined_to_the_anterior_third_of_the_jaws jaws_toothless;
{104 Maxillary_teeth,_largest_positioned_posteriorly_ absent_ present_;
{105 Teeth,_shape_variation isodont heterodont;
{106 Teeth,_anterior_positions_(first_through_fourth),_crown_height_over_four_times_diameter;
{107 Teeth,_upper_jaw,_second_pair,_position_in_horizontal_plane medial_to_third_pair aligned_with_third_pair;
{108 Teeth,_upper_jaw,_3rd_pair_of_teeth_double_size_than_4th_pair absent present;
{109 Teeth,_upper_jaw,_5th_pair_of_teeth_medially_displaced absent present;
{110 Teeth,_upper_jaw,_first_pair_of_slender_elongated_teeth,_cross-section subcircular elliptical;
{111 Teeth,_lower_jaw,_first_pair_of_teeth_enlarged;
{112 Teeth,_both_jaws,_third_tooth_larger_than_fourth;
{113 Teeth,_anterior,_marked_variation_in_width absent present;
{114 Teeth,_spacing,_first_pair_separated_by_a_thin_sheet_of_bone_(less_than_half_the_alveolous_width);
{115 Teeth,_spacing,_first_three_pairs_more_closely_spaced_than_subsequent_teeth;
{116 Teeth,_upper_jaw,_variation_in_the_size_of_the_anterior_teeth_with_the_5th_and_6th_smaller_than_the_4th absent_ present_;
{117 Teeth,_base_broad_and_oval absent_ present_;
{118 Teeth,_serrated present absent;
{119 Teeth,_peg-like_(cone-shaped) absent_ present,_15_or_less_on_each_side_of_the_upper_jaws present,_more_than_15_on_each_side_of_the_upper_jaws;
{120 Teeth,_small_needle-shaped absent present;
{121 Teeth,_lateral_compression absent present,_moderate present,_strong;
{122 Teeth,_sharp_carinae absent present;
{123 Teeth,_sharp_carinae_presence present_in_distal_teeth present_in_all_teeth;
{124 Teeth,_anterior_positions,_relative_elongation under_twice_as_wide over_twice_as_wide,_under_4x_as_wide over_4x_as_wide;
{125 Teeth,_striated;
{126 Teeth,_crowns,_with_labial_and_lingual_depressions absent present;
{127 Teeth,_labial/lingual_view,_mesiodistal_constriction_between_crown_and_root absent present;
{128 Teeth,_cingulum;
{129 Alveoli,_prominently_scalloped;
{130 Alveoli_borders,_strongly_raised;
{131 Alveoli,_lateral_platform absent present;
{132 Alveoli,_toothline,_curvature_between_upper_alveoli_4_and_8;
{133 Atlas_and_axis unfused_ fused_;
{134 Cervical_vertebrae,_postexapophyses_ absent_ present_;
{135 Mid-cervical_vertebrae,_centrum,_lateral_foramen_ absent_ present_;
{136 Mid-cervical_vertebrae,_length short,_sub-equal_in_length_ longer_than_wide,_with_length_less_than_3_times_width elongated,_with_length_more_than_3_times_width extremely_elongate;
{137 Mid-cervical_vertebrae,_ribs present_ absent_;
{138 Mid-cervical_vertebrae,_neural_spines,_height_ tall low extremely_reduced_or_absent;
{139 Mid-cervical_vertebrae,_neural_spines,_shape_ blade-shaped spike-shaped_ ridge;
{140 Notarium absent_ present_;
{141 Caudal_vertebrae,_quantity_ more_than_15_ 15_or_less_;
{142 Caudal_vertebrae,_zygapophyses_forming_rod-like_ossified_processes_ absent present;
{143 Proximal_caudal_vertebrae_centrum,_centrum_shape_ single douplex;
{144 Scapula,_length_relative_to_coracoid_length subequal_or_longer_than_coracoid_ scapula_shorter_than_coracoid_(1_>_sca/cor_>_0.80)_ substantially_shorter_than_coracoid_(sca/cor_<_0.80);
{145 Scapula,_proximal_end_ elongated_ sub-oval_;
{146 Scapula,_shape_ elongated_ stout,_with_constructed_shaft_;
{147 Coracoid,_proximal_end,_shape flattened oval;
{148 Coracoid,_sternal_articulation_ no_developed_articulation articulation_surface_straight_or_slightly_concave articulation_surface_strongly_concave;
{149 Coracoid,_sternal_articulation,_posterior_expansion_ absent present;
{150 Coracoid,_ventral_margin,_deep_flange absent present;
{151 Coracoid,_broad_tubercle_on_ventroposterior_margin absent present;
{152 Cristospine,_shape absent_ shallow_and_elongated_ deep_and_short;
{153 Humerus,_proportional_length_relative_to_the_metacarpal_IV_(hu/mcIV)_ hu/mcIV_>_2.50_ 1.50_<_hu/mcIV_<_2.50_ 0.40_<_hu/mcIV_<_1.50 hu/mcIV_<_0.40;
{154 Humerus,_proportional_length_relative_to_the_femur_(hu/fe)_ hu/fe_<0.80_ 1.4_>_hu/fe>___0.80_ hu/fe_>_1.40;
{155 Humerus_plus_ulna,_proportional_lengths_relative_to_the_femur_plus_tibia_(hu+ul/fe+ti)_ humerus_plus_ulna_about_0.80%_or_less_of_femur_plus_tibia_length_(hu+ul/fe+ti_<_0.80)_ humerus_plus_ulna_larger_than_0.80%_of_femur_plus_tibia_length_(hu+ul/fe+ti_>_0.80)_;
{156 Humerus,_proximal_end,_small_foramen_on_dorsal_surface_distal_to_proximal_articulation absent present;
{157 Humerus,_proximal_end,_foramen_on_ventral_surface_close_to_proximal_margin_ absent_ present_;
{158 Humerus,_deltopectoral_crest,_shape_ reduced,_positioned_close_to_the_humerus_shaft enlarged,_proximally_placed,_with_almost_straight_proximal_margin_ enlarged,_hatchet_shaped,_proximally_placed enlarged,_hatchet_shaped,_positioned_further_down_the_humerus_shaft enlarged,_warped long,_proximally_placed,_curving_ventrally enlarged,_square_outline;
{159 Humerus,_medial_(=_ulnar)_crest reduced_ directed_posteriorly_ massive,_with_a_developed_proximal_ridge;
{160 Humerus,_distal_articulation,_shape oval_or_D-shaped_ subtriangular_;
{161 Humerus,_between_distal_condyles,_pneumatic_foramen;
{162 Ulna,_proportional_length_relative_to_metacarpal_IV_(ul/mcIV)_ ulna_3.6_times_longer_than_metacarpal_IV_(ul/mcIV_>_3.6)_ length_of_ulna_between_3.6_and_two_times_the_length_of_metacarpal_IV_(3.6_>ul/mcIV>2)_ ulna_between_double_and_the_same_length_of_metacarpal_IV_(2>ul/mcIV>1) ulna_the_same_size_or_smaller_than_metacarpal_IV_(ul/mcIV_<_1);
{163 Ulna_and_radius,_diameter_at_midshaft_ subequal_ diameter_of_radius_about_half_that_of_ulna diameter_of_radius_less_than_half_that_of_ulna;
{164 Proximal_syncarpal,_large_posterodistal_process;
{165 Proximal_syncarpal,_shape_(proximal_view) quadrangular_or_irregular pentagonal;
{166 Distal_syncarpals,_shape_(distal_view)_ irregular form_rectangular_unit_ form_triangular_unit;
{167 Pteroid absent_ shorter_than_half_the_length_of_the_ulna_ longer_that_half_the_length_of_the_ulna;
{168 Pteroid,_proximal_articulation,_expanded_in_right_angle_with_shaft absent present;
{169 Metacarpals_I_-_III,_relation_with_carpus_ articulating_with_carpus_ metacarpal_I_articulates_with_carpus,_metacarpals_II_and_III_reduced_ not_articulating_with_carpus;
{170 Manual_digit_IV_first_phalanx,_proportional_length_relative_to_metacarpal_IV_(ph1d4/mcIV)_ both_small_and_reduced_ ph1d4/mcIV>4.0 4.0>ph1d4/mcIV>2.0 '2.0>_ph1d4/mcIV>1.0' 'ph1d4/mcIV<_1.0';
{171 Manual_digit_IV_first_phalanx,_proportional_length_relative_to_tibiotarsus_(ph1d4/ti)_ ph1d4_reduced_ ph1d4_elongated_and_less_than_twice_the_length_of_ti_(ph1d4/ti_smaller_than_2.00) ph1d4_elongated_about_or_longer_than_twice_the_length_of_ti_(ph1d4/ti_subequal/larger_than_2.00);
{172 Manual_digit_IV_second_phalanx,_proportional_length_relative_to_first_phalanx_(ph2d4/ph1d4)_ both_short_or_absent_ elongated_with_second_phalanx_about_the_same_size_or_longer_than_first_(ph2d4/ph1d4_larger_than_1.00)_ elongated_with_second_phalanx_up_to_30%_shorter_than_first_(ph2d4/ph1d4_between_0.70_-_1.00) elongated_with_second_phalanx_more_than_30%_shorter_than_first_(ph2d4/ph1d4_smaller_than_0.70);
{173 Manual_digit_IV_third_phalanx,_proportional_length_relative_to_first_phalanx_(ph3d4/ph1d4)_ both_short_or_absent_ ph3d4_about_the_same_length_or_larger_than_ph1d4_ ph3d4_shorter_than_ph1d4;
{174 Manual_digit_IV_third_phalanx,_proportional_length_relative_to_the_second_phalanx_(ph3d4/ph2d4)_ both_short_or_absent_ ph3d4_about_the_same_size_or_longer_than_ph2d4_ ph3d4_shorter_than_ph2d4;
{175 Proportional_length_of_the_forth_phalanx_of_manual_digit_IV_relative_to_the_first_phalanx_of_manual_digit_IV_(ph4d4/ph1d4) both_short_or_absent both_elongated,_with_the_forth_phalanx_longer_than_the_first_(ph4/d4>1.00) both_elongated,_with_the_forth_phalanx_the_same_length_or_shorter,_but_longer_than_35%_the_lenght_of_the_first both_elongated,_with_the_forth_phalanx_less_than_35%_the_lenght_of_the_first;
{176 Femur,_length_relative_to_metacarpal_IV_length_(fe/mcIV)_ femur_at_least_twice_the_metacarpal_IV_length_(fe_?_mcIV_>_2.00) femur_longer_but_less_than_twice_the_length_of_metacarpal_IV_(1.00_<_fe/mcIV_<_2.00)_ femur_about_the_same_length_or_shorter_than_metacarpal_IV_(fe/mcIV_<_1.00);
{177 Metatarsal_III,_proportional_length_relative_to_tibia_length_ more_than_30%_of_tibia_length_ less_than_30%_of_tibia_length_;
{178 Pedal_digit_V,_number_of_phalanges_ with_four_phalanges_ with_2_phalanges_ with_1_or_no_phalanx_(extremely_reduced);
{179 Pes,_second_phalanx_of_digit_V,_shape_ reduced_or_absent_ elongated,_straight_ elongated,_curved elongated,_very_curved_(boomerang_shape);
;
